# Supplementary material for: Impact of different oral treatments on the composition of the supragingival plaque microbiome
Source: J Oral Microbiol. 2022 Oct 31;14(1):2138251. doi: 10.1080/20002297.2022.2138251 (PMC9629129; doi:10.1080/20002297.2022.2138251)
Supplement: Supplemental Material [file ZJOM_A_2138251_SM0439.zip]

Archive with 6 entries (5 files):
- Supplementary/
- Supplementary/Supplemental_Figure_1_LPO_study_JoOM.tif
- Supplementary/Supplemental_Figure_2_LPO_study_JoOM.tiff
- Supplementary/Supplemental_Figure_3_LPO_study_JoOM.tiff
- Supplementary/Supplementary figure legend.docx
- Supplementary/Supplementary table.docx
